# Supplementary material for: Novel N-normetazocine Derivatives with Opioid Agonist/Sigma-1 Receptor Antagonist Profile as Potential Analgesics in Inflammatory Pain
Source: Molecules. 2022 Aug 12;27(16):5135. doi: 10.3390/molecules27165135 (PMC9413390; doi:10.3390/molecules27165135)
Supplement: Supplementary file 1 [file molecules-27-05135-s001.zip]

Archive with 1 entries (1 files):
- molecules-1839129-supplementary.pdf
